# Supplementary material for: Assessment of a Novel Fixation Method of a Frameless Intrauterine Contraceptive Device Inserted during Cesarean Delivery as a Means of Preventing Displacements and Expulsions: A Prospective Observational Study
Source: Life (Basel). 2022 Jan 7;12(1):83. doi: 10.3390/life12010083 (PMC8779012; doi:10.3390/life12010083)
Supplement: Supplementary file 1 [file life-12-00083-s001.zip]

Archive with 2 entries (2 files):
- CS insertion movie.mp4
- Table S1 GYN-CS database.xlsx
