# Supplementary material for: Assessment of a Novel Fixation Method of a Frameless Intrauterine Contraceptive Device Inserted during Cesarean Delivery as a Means of Preventing Displacements and Expulsions: A Prospective Observational Study
Source: Life (Basel). 2022 Jan 7;12(1):83. doi: 10.3390/life12010083 (PMC8779012; doi:10.3390/life12010083)
Supplement: Supplementary file 1 [file life-12-00083-s001.zip › Table S1 GYN-CS database.xlsx]

## Sheet: GYN-CS-105_Merged
	GYN-CS-105
ID	Initials	DOB	Age	Residence	Race	Marital status	Education	Emergency cesarean section (CS)	History of VBAC	Gravidity/ Parity	Number of previous CS	Reason for elective CS	Insertion date	Failed insertion?	First follow-up date	Bleeding	Tolerability	SA (mm)	Tail seen = 1 Not seen = 0	Tail was cut?	Comments	Second follow-up (months)	Bleeding	Tolerability	SA (mm)	Tail seen = 1 Not seen = 0	Tail was cut?	Comments	Thrid follow-up (months)	Bleeding	Tolerability	SA (mm)	Tail seen = 1 Not seen = 0	Tail was cut?	Comments	Participant continuation in the study up to the thrid control?	GYN-CS expulsion at anytime?	Pregnancy at anytime?	Lost to follow-up?	General comments
3	KÖ	1981-01-25	38	Turkey	White	Married	Primary school	No	No VB after CS	5-4	0	Maternal disease(history of rectocel operation)	2018-06-07	No	Missing	Normal	User is very satisfied	Missing	0	No	SA value was not registered	Missing	Missing	Missing	Missing	Missing	Missing	Did not attend the control	3	Normal	User is very satisfied	1.8	0	No		Accomplished	No	No	No
11	SB	1995-09-26	24	Turkey	White	Married	High school	No	No VB after CS	4-2	1		2019-02-28	No	2019-03-06	Normal	User is very satisfied	8	0	No		Missing	Missing	Missing	Missing	Missing	Missing	Did not attend the control	8	Normal	User is very satisfied	4	0	No		Accomplished	No	No	No
18	DP	1994-05-08	25	Turkey	White	Married	High school	No	No VB after CS	2-2	1		2019-05-29	No	2019-05-30	Normal	User is very satisfied	14	0	No		Missing	Normal	User is very satisfied	Missing	Missing	Missing	Did not attend the control	3	Normal	User is very satisfied	5.5	0	No		Accomplished	No	No	No
9	GE	1987-01-01	32	Turkey	White	Married	High school	No	No VB after CS	2-2	1		2019-01-30	No	2019-01-31	Normal	User is very satisfied	14	0	No		1.5	Normal	User is very satisfied	9	0	No		6	Normal	User is very satisfied	6	0	No		Accomplished	No	No	No
5	AÇ	1983-07-13	36	Turkey	White	Married	University	No	No VB after CS	2-2	1		2018-09-03	No	2018-09-04	Normal	User is very satisfied	14	0	No		Missing	Missing	Missing	Missing	Missing	Missing	Did not attend the control	14	Normal	User is very satisfied	6.2	0	No		Accomplished	No	No	No	This participant indicated her willigness to do not attend control at 3 month but at one year. Researcher accepted her enrollement in this study.
8	SŞ	1986-09-22	33	Turkey	White	Married	Secondary school	No	No VB after CS	3-2	1		2019-01-21	No	2019-01-25	Normal	User is very satisfied	8	0	No		1.5	Normal	User is very satisfied	7	1	No	Tail was not cut because it was too short	6	Normal	User is very satisfied	8	1	Yes	Tail was cut because of length (3cm)	Accomplished	No	No	No
13	SK	2019-04-01	20	Turkey	White	Married	High school	No	No VB after CS	2-2	1		2019-04-01	No	2019-04-02	Normal	User is very satisfied	12	0	No		1.5	Normal	User is very satisfied	9	1	No	Tail was not cut because it was too short	3	Normal	User is very satisfied	8	1	Yes	Tail was cut because of length (6cm)	Accomplished	No	No	No
14	BFK	1994-05-20	25	Turkey	White	Married	Secondary school	No	No VB after CS	2-2	1		2019-04-01	No	2019-04-03	Normal	User is very satisfied	11	0	No		Missing	Missing	Missing	Missing	Missing	Missing	Did not attend the control	3	Normal	User is very satisfied	8	0	No		Accomplished	No	No	No
6	BN	1989-05-23	30	Turkey	White	Married	Secondary school	No	No VB after CS	4-2	1		2018-09-06	No	2018-09-08	Normal	User is very satisfied	14	0	No		Missing	Missing	Missing	Missing	Missing	Missing	Did not attend the control	5	Normal	User is very satisfied	8	0	No		Accomplished	No	No	No
16	EK	1992-10-21	27	Turkey	White	Married	University	No	No VB after CS	1-1	0	Maternal request	2019-05-22	No	2019-05-23	Normal	User is very satisfied	14	0	No		1.5	Normal	User is very satisfied	9	0	No		3	Normal	User is very satisfied	8.7	0	No		Accomplished	No	No	No	This participant indicated her willigness to do not attend control at 3 month but at one year. Researcher accepted her enrollement in this study.
19	NC	1982-10-20	37	Turkey	White	Married	High school	No	No VB after CS	3-2	0	Maternal request	2019-07-17	No	2019-07-18	Normal	User is very satisfied	17	0	No		2	Normal	User is very satisfied	9	0	No		3	Normal	User is very satisfied	9	0	No		Accomplished	No	No	No	This participant indicated her willigness to do not attend control at 3 month but at six month. Researcher accepted her enrollement in this study.
20	SÇ	1995-07-17	24	Turkey	White	Married	Pre-university	No	No VB after CS	3-2	1		2019-07-21	No	2019-07-22	Normal	User is very satisfied	7	0	No		Missing	Normal	User is very satisfied	Missing	Missing	Missing	Did not attend the control	3	Normal	User is very satisfied	9	0	No		Accomplished	No	No	No
21	AÖ	1984-07-09	35	Turkey	White	Married	High school	No	No VB after CS	3-3	2		2019-07-22	No	2019-07-23	Normal	User is very satisfied	14	0	No		2	Normal	User is very satisfied	8	0	No		3	Normal	User is very satisfied	10	0	No		Accomplished	No	No	No
7	EK	1989-07-15	30	Turkey	White	Married	Primary school	No	No VB after CS	3-3	2		2019-01-22	No	2019-01-23	Normal	User is very satisfied	10	0	No		1.5	Normal	User is very satisfied	10	0	No		6	Normal	User is very satisfied	10	0	No		Accomplished	No	No	No
10	NA	1983-04-23	36	Turkey	White	Married	Secondary school	No	No VB after CS	3-3	2		2019-01-28	No	2019-01-29	Normal	User is very satisfied	17	0	No		1.5	Normal	User is very satisfied	11	1	No	Tail was not cut because it was too short	9	Normal	User is very satisfied	10	1	Yes	Tail was cut because of length (3cm)	Accomplished	No	No	No
4	MSK	1989-08-25	30	Turkey	White	Married	University	No	No VB after CS	2-2	1		2018-06-12	No	2018-06-13	Normal	User is very satisfied	12	0	No		Missing	Missing	Missing	Missing	Missing	Missing	Did not attend the control	3	Normal	User is very satisfied	10.7	0	No		Accomplished	No	No	No
12	NT	1999-01-14	20	Turkey	White	Married	High school	No	No VB after CS	4-3	2		2019-05-16	No	2019-05-17	Normal	User is very satisfied	10	0	No		Missing	Missing	Missing	Missing	Missing	Missing	Did not attend the control	5	Normal	User is very satisfied	11	0	No		Accomplished	No	No	No
17	GŞ	1995-03-17	24	Turkey	White	Married	High school	No	No VB after CS	3-2	1		2019-05-30	No	2019-05-31	Normal	User is very satisfied	14	0	No		1.5	Normal	User is very satisfied	9	0	No		3	Normal	User is very satisfied	12.8	1	No	Tail was not cut because it was too short (0,5cm)	Accomplished	No	No	No
1	ZCA	1990-09-10	29	Turkey	White	Married	PHD	No	No VB after CS	1-1	0	Maternal request	2018-03-21	No	2018-03-22	Normal	User is very satisfied	13.6	0	No		1.5	Normal	User is very satisfied	12	0	No		3	Normal	User is very satisfied	13.7	0	No		Accomplished	No	No	No
15	İY	1984-12-23	35	Turkey	White	Married	primary school	No	No VB after CS	3-3	1		2019-04-12	No	2019-04-14	Normal	User is very satisfied	15	0	No		Missing	Missing	Missing	Missing	1	Yes	Tail was cut because of length (3cm)	4	Normal	User is very satisfied	13.8	1	Yes	Tail was cut because of length (3cm); this is second time tail is cut	Accomplished	No	No	No
2	FP	1993-01-18	26	Turkey	White	Married	Secondary school	No	No VB after CS	3-3	0	Maternal disease (history of VSD operation)	2019-04-10	No	2018-04-12	Normal	User is very satisfied	14.3	0	No		Missing	Missing	Missing	Missing	Missing	Missing	Did not attend the control	3	Normal	User is very satisfied	14.3	0	No		Accomplished	No	No	No
		Race: White Black or Other (W,B,O)
		Education: High school, Elementary school, no school (H,E,N)
		Marital satus: Married or living with partner or Single (M or S)
		Gravidity: The number of times that a woman has been pregnant
		Parity: The number of times that she has given birth to fetus with a gestational age of 20 weeks or more
		VBAC: Vaginal birth after cesarean section
		VSD: ventricular septal defect
		SA: serosa-anchor distance
